# Supplementary material for: Impact of Non-Tailored One-Way Automated Short Messaging Service (OASMS) on Glycemic Control in Type 2 Diabetes: A Retrospective Feasibility Study
Source: Int J Environ Res Public Health. 2020 Oct 19;17(20):7590. doi: 10.3390/ijerph17207590 (PMC7593936; doi:10.3390/ijerph17207590)
Supplement: Supplementary file 1 [file ijerph-17-07590-s001.zip]

Archive with 2 entries (2 files):
- OASMS Program-Messages.xlsx
- Supplemental material 1.docx
