# Supplementary material for: Impact of Non-Tailored One-Way Automated Short Messaging Service (OASMS) on Glycemic Control in Type 2 Diabetes: A Retrospective Feasibility Study
Source: Int J Environ Res Public Health. 2020 Oct 19;17(20):7590. doi: 10.3390/ijerph17207590 (PMC7593936; doi:10.3390/ijerph17207590)
Supplement: Supplementary file 1 [file ijerph-17-07590-s001.zip › OASMS Program-Messages.xlsx]

## Sheet: Diabetes Messages
TEXT MESSAGES
	Instructions:
Message ID#	SMS: Enter each message in column B below. Messages must be in ascending order starting with the 1st message to be sent, ending with the last message to be sent. Add periods or other punctuation only as needed to separate thoughts. Use very common abbreviations like "&" for "and". You can edit cells in columns B and F only. Message Character Length, Total Message Length, and Remaining Available C…	Message Character Length (excluding required text); Max 138 Char	Total Message Length (excluding required text); Max 160 Char	Remaining Available Characters (138 minus TTL Message Length)	Message Description
Example	**Example: New Patients bring your reg. forms & photo ID.**	60	82	78
Required	Banner:	8	30		OrgKey/OrgName
Required in Opt-In Welcome Msg	MsgFreqPerAcctSetup. Reply HELP for help/call 520-xxx-yyyy. Reply STOP to cancel. Msg&Data rates may apply.	107	129		Opt-In Welcome Message suffix
Required	Txt Help 4help	14	36		Standard message suffix
	Welcome to our new Banner Diabetes Health Texts!	48	70	90	Opt-in, Banner Welcome Message
1	Over the next 6 months Banner will send you texts to help you understand and manage your diabetes. We are YOUR team!	116	138	22
2	You can live with diabetes & still be healthy! It's only "uncontrolled" diabetes that is dangerous to your health.	114	136	24	info
3	What will you do when your diabetes is completely under control? Write these things down & put the list where you can see it!	125	147	13	motiv
4	Walking or any physical activity for at least 10 minutes soon after meals can improve your blood sugar reading!	112	134	26	move
5	What's good for your diabetes is good for your whole family	59	81	79	eat
6	Be patient! Change can be hard. Find one thing that you want to change & decide a small step you can do today. Good start!	122	144	16	motiv
7	There are lots of "right" ways to manage diabetes. Ask your diabetes team about the best one for you.	101	123	37	motiv
8	Mythbuster: there is no one diet for diabetes. Try choosing healthier foods instead of less healthy foods when you can.	121	143	17	eat
9	Take your dog for a walk! Don't have a dog? Take yourself for a walk!	69	91	69	move
10	Stress can increase your blood sugar. Find ways to relax and practice breathing deeply throughout the day.	106	128	32	stress
11	Don't skip your meds! If you have trouble affording prescriptions, there may be cheaper options. Talk to your doctor.	118	140	20	meds
12	You can be healthier with diabetes with small changes. Like adding more vegetables to at least one meal a day	109	131	29	eat
13	Eat well with diabetes! A whole serving of macaroni or spaghetti is about the size of your fist	95	117	43	eat
14	Exercise bores you? Do it with a friend, a pet, or a group!	60	82	78	move
15	Never run out of your meds. Did you know that your pharmacy can call your doctor's office & ask for more medicine refills?	122	144	16	meds
16	Low blood sugar while exercising? Tell your doctor. You may need a medication adjustment.	89	111	49	compl
17	Take it slow and steady. By eating healthy food and with physical activity, most people can lose about 1-2 lbs a week!	118	140	20	plan
18	News flash! People who get a good night's sleep have better diabetes control.	77	99	61	stress
19	Drink safely! If you drink alcohol, always drink with food. Check your blood sugar before & after to see what the effect is.	124	146	14	eat
20	Do you have enough refills on your meds? Check early so you don't run out!	74	96	64	meds
21	Check out easy-to-understand handouts & videos on diabetes at www.learningaboutdiabetes.org	91	113	47	apps
22	Slip up on your health plans? Research shows that this is normal for everyone--you aren't alone!	97	119	41	motiv
23	Trouble remembering to check your blood glucose in the morning? Try putting your monitor right next to your toothbrush!	119	141	19	monit
24	DIABETES alone doesn't cause blindness, amputations & kidney failure. POORLY CONTROLLED diabetes does!	102	124	36	motiv
25	Your mother was right! Fruits & vegetables are good for you. Eat your favorite kinds!	85	107	53	eat
26	Better safe than sorry! Ask your doctor which physical activities are safe for you. Walking is safe for most people.	117	139	21	move
27	If you check your blood sugar at home, keep a log & show it to your doctor. She will use the info to adjust your medication doses.	130	152	8	monit
28	If your blood sugars are running below about 70 to 100, let your doctor know. You may need a med reduction!	107	129	31	monit
29	Using home remedies or natural products? Just check with your doctor to make sure they work well with your diabetes meds!	121	143	17	meds
30	Shaky or dizzy? Weak, tired, or sweaty? Your blood sugar may be low (hypoglycemia).	84	106	54	compl
31	The supermarket just called... Fruits & vegetables are missing you today!	73	95	65	eat
32	It's your visit! Write down your questions & take them to your next medical appointment!	88	110	50	supp
33	How will you be active today? Walking even 10 minutes at a time can help you stay healthy!	90	112	48	move
34	Feeling stressed with your diabetes? Set an alarm to remind you to take your meds.	82	104	56	stress
35	If your blood sugar is running higher than usual, drink more water, take your meds & check the sugar a little more often!	121	143	17	monit
36	Not sure how often or when to check your blood sugar? Ask your doctor!	70	92	68	monit
37	If you drink a glass of water right before a meal you may eat less. Try it!	75	97	63	eat
38	Almost any amount of physical activity can help to control diabetes. What will you do today?	93	115	45	move
39	Not 100% sure what your doctor asked you to do for your diabetes? See if they wrote down any instructions!	106	128	32	supp
40	Celebrate your success! If you've hit your goal with eating, exercise, or taking medicines - pat yourself on the back!	120	142	18	motiv
41	A handful of nuts can be a healthy snack. Take a big bag and put them into smaller snack bags for later!	104	126	34	eat
42	Sweet Tip of the Day: It's okay to treat yourself to a delicious piece of cake now & then. Just not too often! :-)	114	136	24	motiv
43	Know how to cut down calories when you eat out? Try splitting a dish with someone!	82	104	56	eat
44	Know your goal! Ask your doctor what your A1C should be.	56	78	82	supp
45	Quick reminder: Did you pick up your latest refill of medicines from your pharmacy?	83	105	55	meds
46	The eyes have it! Be sure to have an eye exam this year	55	77	83	compl
47	Have a great morning & take charge of your health! To start, take all of your prescribed diabetes medicines.	108	130	30	meds
48	Many people need insulin when their blood sugar is high but can stop taking it later–especially if they have lost weight.	121	143	17	info
49	What's so bad about pre-made foods? Too much salt & not enough fiber! Check the nutrition labels!	98	120	40	eat
50	Make every step count! You can use apps like Accupedo to count steps. Increase your steps a little each week.	110	132	28	move
51	Feeling out of sorts? If your blood sugar is under 70, eat something sweet, like candy, juice, or regular soda (not diet!).	124	146	14	compl
52	Use your team! Tell your doctor or pharmacist if you’re having trouble remembering to take your meds.	101	123	37	meds
53	You have diabetes if your blood sugar is too high. There are many different causes!	84	106	54	info
54	How often you need to check your blood sugar can depend on the meds you’re taking. Ask your health care provider.	114	136	24	monit
55	If you can, eat at home. Why? It's easier to control your meals when home cooked with fresh ingredients!!	105	127	33	eat
56	You are the most important member of your health care team! Tell your doctor about YOUR health goals.	101	123	37	supp
57	Be a scientist! Keep track of your blood sugar numbers & ask your health care provider about them next time you visit.	118	140	20	monit
58	Be positive! List all the things you ARE doing to control your diabetes. Celebrate!	83	105	55	motiv
59	Water goes well with everything! Save the money and calories by not having a separate drink with your meal.	107	129	31	eat
60	Take a deep breath, smile & have a happy healthy day!	53	75	85	motiv
61	Did you know that one serving size is about the size of the palm of your hand?	80	102	58	eat
62	Did you know? Moving around, like a brisk walk for 30 minutes, 5 times per week, can help control your blood sugar.	115	137	23	move
63	You think exercising, even a little, is a waste of time? Test your blood glucose before & after. See the difference!	117	139	21	move
64	Check your feet every day. Let your health care provide know if you develop any sores or ingrown toenails.	107	129	31	compl
65	Don't miss out on better health. Take your prescribed meds today!	68	90	70	meds
66	Avoid taking a wrong diabetes medicine! Call your pharmacy if your new prescription pills look different.	105	127	33	meds
67	Fiber in your food is great for your digestion. Think vegetables, beans, & whole grains!	88	110	50	eat
68	Get support from your family & friends! Tell them about your challenges & how you feel.	87	109	51	supp
69	Have a plan for a sick day! Try to eat normally, drink non-caffeine liquids & track your blood sugar levels more often.	119	141	19	plan
70	Stressed about cooking for your diabetes? Ask a diabetes educator or dietician for healthy meal ideas!	102	124	36	stress
71	Plan it! Cutting one or two of your less healthy snacks each day is a healthy way to lose weight.	97	119	41	plan
72	Celebrate the day! Do something special for yourself today!	59	81	79	motiv
73	Out of sight, out of mind! Put half of your restaurant meal in a box right at the beginning of your meal!	105	127	33	eat
74	You can be healthier with diabetes by adding just a little activity! Just 30 mins of walking 5 times a week is good.	117	139	21	move
75	Some people check blood sugar several times a day. Others only should check one to two times a week. Ask your doctor!	117	139	21	monit
76	Stay positive! Is there something you want to improve to control your diabetes? Think: what can I do today & do it!	115	137	23	motiv
77	Weight loss tip: Try using a smaller plate. Smaller plates = smaller portion sizes!	84	106	54	eat
78	Let your doctor know if these texts are helpful to you. What other topics would you like to see?	96	118	42	Banner Check-in
79	Trouble with snacking? Remove temptation by not keeping unhealthy snacks & foods in the house!	94	116	44	eat
80	Teamwork! You can help your family, friends & coworkers help you in emergency situations if you teach them about your diabetes.	127	149	11	supp
81	Being active doesn't have to be hard. Take a walk around the block!	67	89	71	move
82	If you are losing weight without trying, your blood sugar may be too high!	74	96	64	compl
83	Don't run out of meds! Ask for refills early so that you won't miss any doses.	79	101	59	meds
84	What's your plan if you have low blood sugar? Will you carry hard candies, grab a juice or sugary soda? What else?	114	136	24	monit
85	Trouble with snacking? Substitute healthier choices (like fruits, vegetables, nuts) for unhealthy ones like candy & chips.	122	144	16	eat
86	Do your homework! Find comfortable & safe places to walk alone or with friends & family.	88	110	50	move
87	Feeling ill? Remember to take your meds & drink plenty of fluids. Call your doctor if you can't keep food down!	111	133	27	info
88	Diabetes Fact: Glucose, the sugar in your blood, is your main energy source–sort of like the gas in your tank.	110	132	28	info
89	Did you know you should calibrate your blood sugar monitor once in a while? Your diabetes team can help!	104	126	34	monit
90	Feeling stressed? Sit quietly, close your eyes, breathe deeply, count as you exhale. Do this 10 times & feel the difference!	126	148	12	stress
91	Know your portions! A serving of hamburger is as big across as a coffee mug & less than an inch thick.	102	124	36	eat
92	Reminder: Look at your feet everyday. Tell your doctor if there are any sores or blisters!	90	112	48	supp
93	Eat healthy & eat smart for your diabetes! Find recipes & ideas at www.choosemyplate.gov	88	110	50	apps
94	Living with diabetes is not always easy. Pat yourself on the back for the work you do!	86	108	52	motiv
95	What's a small goal for today? Slice up an apple instead of choosing chips. You got this!	89	111	49	eat
96	Celebrate the day! Do something special for someone else today!	63	85	75	motiv
97	You can still eat out! Order smaller items from a fast food menu. Even small changes help control diabetes!	107	129	31	eat
98	Take control of your diabetes! Exercising 1-3 hours after meals helps control your blood sugar spikes.	102	124	36	move
99	Find an exercise buddy to make exercise more fun. Pets love being buddies!	74	96	64	move
100	Shake out your shoes before putting them on! It's surprising what gets stuck in there.	86	108	52	compl
101	Streamline your next visit with your health care provider. Make a list of your prescriptions & keep it updated!	111	133	27	meds
102	Be safe! Tell your doctor if you’re taking over-the-counter meds or natural products.	85	107	53	meds
103	Shop smart! On a food package nutrition label, look at how many "Servings Per Container" there are.	99	121	39	eat
104	Diabetes care can sometimes be expensive. Ask your doctor or pharmacist to look for less expensive options!	107	129	31	supp
105	People with type 2 diabetes may be prescribed insulin if their blood sugar is high. It later may be reduced or even stopped!	124	146	14	info
106	Wash your hands before checking your blood sugar. Sugars on your fingers can make your reading higher than it really is!	120	142	18	monit
107	There are no right or wrong answers. Show your doctor your blood sugar log so she can adjust your meds.	103	125	35	monit
108	Thirsty/peeing/drinking a lot? Losing weight, blurred vision? It may be high blood sugar! You may need a change in your meds!	129	151	9	compl
109	Did you know…? Sodas & fruit juices have a lot of sugar. Avoid drinking them, if you can, to help control your diabetes!	120	142	18	eat
110	Low blood sugar can be a problem if you are taking certain medications like insulin. Always have a high-sugar snack handy!	122	144	16	move
111	Your medicine doesn't work if you leave it in the bottle. :-)	63	85	75	meds
112	An easy first step to prevent foot problems? Wear shoes at home!	65	87	73	motiv
113	Have a big lunch? Have a smaller dinner!	40	62	98	eat
114	Remember, taking care of your diabetes has ups & downs. Don't focus on one thing. Look at trends over time.	107	129	31	motiv
115	Trying to lose weight? Reduce or avoid high-fat foods like bologna, chicken wings, pizza, hot dogs, & potato chips.	115	137	23	eat
116	Who's on your team? Your doctor, nurse, pharmacist, dietitian & others can help answer your questions!	102	124	36	supp
117	Be ready to move! Take comfortable shoes to work & walk at lunch or breaks. Walking at least 10 minutes at a time works.	121	143	17	move
118	Reminder: Getting your eyes checked every 1 to 2 years can reduce the risk of blindness!	88	110	50	compl
119	Avoid taking medicines that do not mix well. Take a list of your prescriptions when you visit your health providers!	116	138	22	meds
120	Be a scientist! Check your blood sugar before & after meals to see how the meal affects the results.	100	122	38	monit
121	Trying to reduce your salt? Lots of salt in macaroni & cheese, canned chili, canned soup, pickles, & lunch meats!	113	135	25	eat
122	Breathing too fast when exercising? Take a break & drink some water!	68	90	70	move
123	Buy LOTS of fresh produce cheap! Visit Wheels With Out Waste. $10 for up to 60 lbs! www.borderlandsfoodbank.org	111	133	27	apps
124	Relax! Take a mini-vacation by sitting quietly, closing your eyes, and just breathing for a minute…	99	121	39	stress
125	Track it! Know if you are achieving your nutrition or physical activity goals. Record them on your phone, a notebook or wherever!	130	152	8	plan
126	Is taking diabetes medications a bad thing? No! It’s like taking a vitamin to improve your health!	98	120	40	meds
127	Fruits & vegetables: Got to do 5 today. That'll help keep you alive and your blood sugar down!	94	116	44	eat
128	Get your diabetes questions answered! Start your doctor visit by telling them early about your biggest concerns.	112	134	26	supp
129	Have a plan for low blood sugar! Will you carry hard candies? Drink fruit juice? Regular soda?	96	118	42	plan
130	Everybody's different. Listen to YOUR body!	43	65	95	motiv
131	Taking your lunch to work or school when you can is often healthier than eating out.	84	106	54	eat
132	Did you know a serving of bread or other grains & starches (like potatoes) is no larger than the size of your fist?	115	137	23	eat
133	A medical alert bracelet can help keep you safe in an emergency!	64	86	74	info
134	Ride your bike to work! It saves on gas & keeps you healthier.	62	84	76	move
135	Sitting too long isn't healthy. After sitting for 20 minutes, get up & walk around!	83	105	55	move
136	If your blood sugar readings & A1C don’t match up, your blood sugar might be high or low at times you are not checking!	119	141	19	monit
137	Be safe! Some natural cures don't mix well with prescribed medicines. Talk to your doctor or pharmacist.	104	126	34	meds
138	Feeling stressed? Try 4-7-8! Exhale completely, breathe in for 4 seconds, hold for 7, exhale with a whoosh for 8. Do 4 times!	126	148	12	stress
139	What's a small goal for today? Try ordering a salad instead of fries. You got this!	83	105	55	eat
140	People taking insulin may be able to have their dose reduced or even stopped, especially if they lose weight.	109	131	29	info
141	Just the fact that you have diabetes doesn't cause problems. POORLY CONTROLLED diabetes causes problems!	105	127	33	compl
142	Laugh therapy: You can feel happier by pretending to laugh. Try it with someone else. It's really fun!	102	124	36	stress
143	Most people sometimes forget to take meds. But taking meds is the MOST important step you can take to stay healthy!	116	138	22	motiv
144	Be a scientist! Check your Blood sugar before & after exercise to see how the exercise affects the results.	107	129	31	monit
145	Fresh fruits & vegetables are good for you! They contain fiber, vitamins & minerals. Try to eat several each day.	113	135	25	eat
146	Every little bit helps! Today, walk a few minutes more than you usually do or take the stairs.	94	116	44	move
147	Get up & move after sitting for 20 minutes or more. Moving your body regularly during the day helps you stay healthy!	117	139	21	move
148	You’re not the only one who sometimes forgets to takes their meds when they should. Don't worry, just start again!	114	136	24	motiv
149	What's your health goal for today? Try a 15-minute walk!	56	78	82	move
150	What's your goal for today? Water versus soda? You got this!	62	84	76	motiv
151	Friendly reminder: Taking your prescribed medicine is the best thing you could do to stay healthy.	98	120	40	meds
152	Is exercise boring to you? Have more fun exercising with a friend or group!	75	97	63	move
153	You can take care of others better if you take care of yourself!!	65	87	73	motiv
154	Monitor your healthy habits using these apps: Spark People, MyFitnessPal, Argus & Accupedo. Find apps that work for you!	120	142	18	apps
155	It's your body! Tell your doctor or pharmacist if any of your prescriptions make you feel sick.	95	117	43	meds
156	This is the last health text from Banner Diabetes for now! We wish you good health!	83	105	55	Banner Thank You
157		0
158		0
159		0
160		0
161		0
162		0
163		0
164		0
165		0
166		0
167		0
168		0
169		0
170		0
171		0
172		0

## Sheet: SMS Program- Patient Records
Patient Record #	Patient First Name	Patient Last Name	10 digit Mobile phone #	Patients SMS Text Opt-In date	Message ID#	Opted-In to SMS Diabetes Campaign Y/N	Optional Additional Field (e.g. Cohort)	Optional Additional Field (MRN or patient identifier)
Example	Paul	Burns-Test	(520) 123-4567	2017-12-02	1	Y	Insulin	MRN#
1
2
3
4
5
6
7
8
9
10
11
12
13
14
15
16
17
18
19
20
21
22
23
24
25
26
27
28
29
30
31
32
33
34
35
36
37
38
39
40
41
42
43
44
45
46
47
48
49
50
51
52
53
54
55
56
57
58
59
60
61
62
63
64
65
66
67
68
69
70
71
72
73
74
75
76
77
78
79
80
81
82
83
84
85
86
87
88
89
90
91
92
93
94
95
96
97
98
99
100
101
102
103
104
105
106
107
108
109
110
111
112
113
114
115
116
117
118
119
120
121
122
123
124
125
126
127
128
129
130
131
132
133
134
135
136
137
138
139
140
141
142
143
144
145
146
147
148
149
150
151
152
153
154
155
156
157
158
159
160
161
162
163
164
165
166
167
168
169
170
171
172
173
174
175
176
177
178
179
180
181
182
183
184
185
186
187
188
189
190
191
192
193
194
195
196
197
198
199
200
201
202
203
204
205
206
207
208
209
210
211
212
213
214
215
216
217
218
219
220
221
222
223
224
225
226
227
228
229
230
231
232
233
234
235
236
237
238
239
240
241
242
243
244
245
246
247
248
249
250
251
252
253
254
255
256
257
258
259
260
261
262
263
264
265
266
267
268
269
270
271
272
273
274
275
276
277
278
279
280
281
282
283
284
285
286
287
288
289
290
291
292
293
294
295
296
297
298
299
300
301
302
303
304
305
306
307
308
309
310
311
312
313
314
315
316
317
318
319
320
321
322
323
324
325
326
327
328
329
330
331
332
333
334
335
336
337
338
339
340
341
342
343
344
345
346
347
348
349
350
351
352
353
354
355
356
357
358
359
360
361
362
363
364
365
366
367
368
369
370
371
372
373
374
375
376
377
378
379
380
381
382
383
384
385
386
387
388
389
390
391
392
393
394
395
396
397
398
399
400
401
402
403
404
405
406
407
408
409
410
411
412
413
414
415
416
417
418
419
420
421
422
423
424
425
426
427
428
429
430
431
432
433
434
435
436
437
438
439
440
441
442
443
444
445
446
447
448
449
450
451
452
453
454
455
456
457
458
459
460
461
462
463
464
465
466
467
468
469
470
471
472
473
474
475
476
477
478
479
480
481
482
483
484
485
486
487
488
489
490
491
492
493
494
495
496
497
498
499
500
501
502
503
504
505
506
507
508
509
510
511
512
513
514
515
516
517
518
519
520
521
522
523
524
525
526
527
528
529
530
531
532
533
534
535
536
537
538
539
540
541
542
543
544
545
546
547
548
549
550
551
552
553
554
555
556
557
558
559
560
561
562
563
564
565
566
567
568
569
570
571
572
573
574
575
576
577
578
579
580
581
582
583
584
585
586
587
588
589
590
591
592
593
594
595
596
597
598
599
600
